# Supplementary material for: A DUF3494 ice-binding protein with a root cap domain in a streptophyte glacier ice alga
Source: Front Plant Sci. 2024 Jan 5;14:1306511. doi: 10.3389/fpls.2023.1306511 (PMC10796529; doi:10.3389/fpls.2023.1306511)
Supplement: Supplementary file 1 [file Table_1.xlsx]

## Sheet: Table S1
	Table S1. BioProjects and DPH queries used to calculate expressions of DPHs in different tissues of grasses
				Treat-	millions					unique reads <1e-5 for the indicated DPR domain								reads per million reads						DPH	Expt
	Species	BioProject	Tissue	ment	of reads		Expt	Run		XM_051329872	XM_051334987	XM_051367844	XM_051372608					XM_051329872	XM_051334987	XM_051367844	XM_051372608			Average	Average
	Lolium perenne	PRJNA596392	stem	CTRL	40.3		SRX7403911	SRR10727786		43	0	20	2					1.067	0	0.496278	0.0496278			0.403226	0.234587
	Lolium perenne	PRJNA596392	stem	CTRL	41.7		SRX7403910	SRR10727787		3	0	2	6					0.0719424	0	0.0479616	0.143885			0.0659472
	Lolium perenne	PRJNA596323	root	CTRL	34.6		SRX7399489	SRR10723349		1077	63	2356	597					31.1272	1.82081	68.0925	17.2543			29.5737	44.4074
	Lolium perenne	PRJNA596323	root	CTRL	28		SRX7399488	SRR10723350		1965	274	2622	1774					70.1786	9.78571	93.6429	63.3571			59.2411
										PQIB02000004	PQIB02000009	PQIB02000016						PQIB02000004	PQIB02000009	PQIB02000016
	Panicum miliaceum	PRJNA847741	leaf	CTRL	21.3		SRX18861267	SRR22903734		0	0	1						0	0	0.0469484				0.0156495	0.01547
	Panicum miliaceum	PRJNA847741	leaf	CTRL	21.8		SRX18861302	SRR22903699		0	0	1						0	0	0.0458716				0.0152905
	Panicum miliaceum	PRJNA847741	root	CTRL	21.3		SRX18893717	SRR22936343		988	356	525						46.385	16.7136	24.6479				29.2488	20.2937
	Panicum miliaceum	PRJNA847741	root	CTRL	25.9		SRX18893701	SRR22936359		564	107	210						21.7761	4.13127	8.10811				11.3385
										XM_044463990	XM_044490571	XM_044494153	XM_044497555					XM_044463990	XM_044490571	XM_044494153	XM_044497555
	Triticum aestivum	PRJNA1004974	Leaf	CTRL	22.7		SRX21353740	SRR25626858		0	0	0	0					0	0	0	0			0	0.0110619
	Triticum aestivum	PRJNA1004974	Leaf	CTRL	22.6		SRX21353739	SRR25626859		2	0	0	0					0.0884956	0	0	0			0.0221239
	Triticum aestivum	PRJNA1004974	Root	CTRL	22.7		SRX21353738	SRR25626860		44	35	78	79					1.93833	1.54185	3.43612	3.48018			2.59912	18.7235
	Triticum aestivum	PRJNA1004974	Root	CTRL	23		SRX21353737	SRR25626861		784	579	922	921					34.087	25.1739	40.087	40.0435			34.8478
										XM_045114594	XM_045097920	XM_045117382						XM_045114594	XM_045097920	XM_045117382
	Hordeum vulgare	PRJNA973626	leaf	H2O2	8.2		SRX20411712	SRR24631072		0	0	0						0	0	0				0	0
	Hordeum vulgare	PRJNA973626	leaf	CTRL	10.1		SRX20411710	SRR24631074		0	0	0						0	0	0				0
	Hordeum vulgare	PRJNA973626	root	H2O2	9.3		SRX20411711	SRR24631073		183	8	9						19.6774	0.860215	0.967742				7.16846	10.2151
	Hordeum vulgare	PRJNA973626	root	CTRL	9.3		SRX20411709	SRR24631075		352	12	6						37.8495	1.29032	0.645161				13.2616
	Hordeum vulgare	PRJNA962512	leaf	CTRL	23.1		SRX20119668	SRR24325229		0	2	0						0	0.0865801	0				0.02886	0.0274002
	Hordeum vulgare	PRJNA962512	leaf	CTRL	25.7		SRX20119667	SRR24325230		2	0	0						0.077821	0	0				0.0259403
	Hordeum vulgare	PRJNA962512	root	CTRL	30.2		SRX20119670	SRR24325227		94	366	36						3.11258	12.1192	1.19205				5.47461	9.61418
	Hordeum vulgare	PRJNA962512	root	CTRL	22.2		SRX20119669	SRR24325228		300	504	112						13.5135	22.7027	5.04505				13.7538
										CM000126	CM000129	CM000129	CM000130	CM000130	CM000136			CM000126	CM000129	CM000129	CM000130	CM000130	CM000136
	Oryza sativa	PRJNA1000797	leaf	CTRL	24		SRX21206049	SRR25473734		0	67	11	0	86	8			0	2.79167	0.458333	0	3.58333	0.333333	1.19444	0.855487
	Oryza sativa	PRJNA1000797	leaf	CTRL	24.2		SRX21206048	SRR25473735		0	33	5	1	32	4			0	1.36364	0.206612	0.0413223	1.32231	0.165289	0.516529
	Oryza sativa	PRJNA988263	root	CTRL	26.5		SRX20884104	SRR25132270		36	224	90	109	23	105			1.35849	8.45283	3.39623	4.11321	0.867925	3.96226	3.69182	3.69776
	Oryza sativa	PRJNA988263	root	CTRL	29.7		SRX20884103	SRR25132271		31	202	183	49	52	143			1.04377	6.80135	6.16162	1.64983	1.75084	4.81481	3.7037
										LT934112.1	LT934114.1	LT934119.1	LT934116.1	LT934113.1				LT934112.1	LT934114.1	LT934119.1	LT934116.1	LT934113.1
	Triticum turgidum durum	PRJNA353753	leaf-stem	CTRL	37.6		SRX2398246	SRR5079782		0	0	0	0	0				0	0	0	0	0		0
	Triticum turgidum durum	PRJNA353753	leaf-stem	CTRL	27.4		SRX2398245	SRR5079781		2	0	0	0	0				0.0729927	0	0	0	0		0.0145985
	Triticum turgidum durum	PRJNA353753	leaf-stem	CTRL	33.1		SRX2398244	SRR5079780		4	1	2	0	0				0.120846	0.0302115	0.060423	0	0		0.0422961	0.0105862
	Triticum turgidum durum	PRJNA353753	leaf-stem	CTRL	30.2		SRX2398238	SRR5079774		1	0	0	0	0				0.0331126	0	0	0	0		0.00662252
	Triticum turgidum durum	PRJNA353753	leaf-stem	CTRL	32.6		SRX2398230	SRR5079766		0	0	0	0	0				0	0	0	0	0		0
	Triticum turgidum durum	PRJNA353753	leaf-stem	CTRL	25.7		SRX2398229	SRR5079765		0	0	0	0	0				0	0	0	0	0		0
	Triticum turgidum durum	PRJNA353753	flagleaf	CTRL	28.4		SRX2398242	SRR5079778		0	0	0	0	0				0	0	0	0	0		0
	Triticum turgidum durum	PRJNA353753	flagleaf	CTRL	24.4		SRX2398239	SRR5079775		0	0	1	0	2				0	0	0.0409836	0	0.0819672		0.0245902
	Triticum turgidum durum	PRJNA353753	flagleaf	CTRL	28.5		SRX2398237	SRR5079773		0	3	0	0	3				0	0.105263	0	0	0.105263		0.0421053	0.0111159
	Triticum turgidum durum	PRJNA353753	flagleaf	CTRL	29.8		SRX2398227	SRR5079763		0	0	0	0	0				0	0	0	0	0		0
	Triticum turgidum durum	PRJNA353753	flagleaf	CTRL	36.1		SRX2398226	SRR5079762		0	0	0	0	0				0	0	0	0	0		0
	Triticum turgidum durum	PRJNA353753	flagleaf	CTRL	26.2		SRX2398225	SRR5079761		0	0	0	0	0				0	0	0	0	0		0
	Triticum turgidum durum	PRJNA353753	spike	CTRL	23.4		SRX2398223	SRR5079759		7	0	0	0	0				0.299145	0	0	0	0		0.0598291
	Triticum turgidum durum	PRJNA353753	spike	CTRL	36.6		SRX2398224	SRR5079760		0	0	0	0	0				0	0	0	0	0		0
	Triticum turgidum durum	PRJNA353753	spike	CTRL	27.5		SRX2398232	SRR5079768		0	0	0	0	0				0	0	0	0	0		0	0.037713
	Triticum turgidum durum	PRJNA353753	spike	CTRL	20.6		SRX2398233	SRR5079769		0	0	0	0	0				0	0	0	0	0		0
	Triticum turgidum durum	PRJNA353753	spike	CTRL	28.3		SRX2398235	SRR5079771		6	1	1	4	1				0.212014	0.0353357	0.0353357	0.141343	0.0353357		0.0918728
	Triticum turgidum durum	PRJNA353753	spike	CTRL	29.5		SRX2398240	SRR5079776		4	0	1	4	2				0.135593	0	0.0338983	0.135593	0.0677966		0.0745763
	Triticum turgidum durum	PRJNA353753	root	CTRL	31.6		SRX2398228	SRR5079764		52	18	13	17	35				1.64557	0.56962	0.411392	0.537975	1.10759		0.85443
	Triticum turgidum durum	PRJNA353753	root	CTRL	25		SRX2398231	SRR5079767		107	13	10	21	35				4.28	0.52	0.4	0.84	1.4		1.488
	Triticum turgidum durum	PRJNA353753	root	CTRL	26.6		SRX2398234	SRR5079770		120	33	9	48	99				4.51128	1.2406	0.338346	1.80451	3.7218		2.32331	1.47596
	Triticum turgidum durum	PRJNA353753	root	CTRL	18.9		SRX2398236	SRR5079772		39	16	13	0	46				2.06349	0.846561	0.687831	0	2.43386		1.20635
	Triticum turgidum durum	PRJNA353753	root	CTRL	31.1		SRX2398241	SRR5079777		158	51	8	31	110				5.08039	1.63987	0.257235	0.996785	3.53698		2.30225
	Triticum turgidum durum	PRJNA353753	root	CTRL	22.6		SRX2398243	SRR5079779		12	13	12	12	28				0.530973	0.575221	0.530973	0.530973	1.23894		0.681416

## Sheet: Table S2
PRJNA564622	cultivar NorstarPuma5A5RL root tissue
https://www.nature.com/articles/s41588-021-00807-0
						DPRs, accession nos. and length in kb
						XM_044494153	XM_044497555	XM_044463990		FPKM x 10
			millions			0.717	0.69	0.756
SRR	SRX	Gb	of reads	days	°C	DPR1	DPR2	DPR3	DPR1	DPR2	DPR3
10343122	7053049	10.6	52.8	0	18	2	3	12	0.528296	0.823452	3.00625
10343121	7053050	10.9	54.7	3	15	15	13	12	3.82459	3.44435	2.90183
10343120	7053051	10.1	50.2	7	12	40	40	61	11.1131	11.548	16.0733
10343119	7053052	9.7	48.3	14	9	41	33	62	11.8391	9.90188	16.9794
10343118	7053053	15.3	76.2	21	6	41	43	57	7.50429	8.17833	9.8946
10343117	7053054	14	69.6	28	3	2	22	7	0.400776	4.58104	1.33035
10343116	7053055	10.7	53.4	35	2	2	12	2	0.52236	3.2568	0.495412
10343115	7053056	14.9	73.9	42	2	7	22	6	1.3211	4.31449	1.07395
10343113	7053058	9.7	48.4	49	2	1	11	0	0.288161	3.29381	0
10343112	7053059	10.1	50.2	56	2	0	8	3	0	2.3096	0.790489
10343111	7053060	8.7	43.4	63	2	23	19	54	7.39127	6.34475	16.4582
10343110	7053061	8.1	40.9	70	2	24	14	43	8.18406	4.96084	13.9067
						198	240	319
FPKM: fragments per kilobase per million reads.
